# Supplementary material for: Correlation of skull vibration-induced nystagmus test and video head impulse test in patients with sudden sensorineural hearing loss with vertigo
Source: Front Neurol. 2025 Sep 18;16:1642700. doi: 10.3389/fneur.2025.1642700 (PMC12488442; doi:10.3389/fneur.2025.1642700)
Supplement: Supplementary file 1 [file Table_1.XLSX]

## Sheet: SSNHL group
日期	姓名	性别	年龄	ID	诊断		VIN	HSN	LC	RC	LW	RW		LH	LA	LP	RH	RP	RA	125	250	500	1k	2k	4k	8k	125	250	500	1k	2k	4k	8k	PTA左	PTA右
2022.04.23	赵廷军	男	58	98274534	突聋，右	6天	左	左	5	3	28	0	右减	0.85	0.92	0.7	0.53	0.52	0.61	35	35	35	35	45	65	55	80*	100*	115*	120*	120*	120*	120*	45	>120	全聋，右
2022.04.30	李阳	女	22	1802175389	突聋，右	20	左	0	45	0	47	0	右减	0.92	0.86	0.89	0.55	0.58	0.68	25	25	20	10	10	10	5	50	55	45	35	40	45	50	13	42	平坦，右
2022.04.25	秦琼	男	21	1802166818	突聋，右	20	左	左	13	2	8	4	右减	1	0.99	0.77	0.69	0.6	0.72	10	10	10	5	10	30	25	15	25	60	80	70	110	105*	14	80	高频，右
2021.10.18	杨建芳	女	64	97570608	突聋，右	14	左	左	17	0	12	2	右减	1	0.97	0.73	0.49	0.63	0.5	10	10	10	15	15	10	10	85*	100*	115*	120*	120*	120*	105*	13	>120	全聋，右
2022.07.13	史胜亮	男	31	1802319773	突聋，右	20	左	左	10	1	7	1	右减	0.98	0.82	0.71	0.62	0.38	0.7	25	25	20	20	15	15	20	85*	100*	115*	120*	120*	120*	105*	18	120	全聋，右
2022.08.01	包升宗	男	67	1802366331	突聋，右	50	左	左	7	1	24	0	右减	0.97	0.8	0.73	0.67	0.5	0.7	25	20	25	30	60	65	95	65	75	85	90	80	95	90	45	88	全聋，右
2023.02.03	郑科峰	男	51	1802627329	突聋，右	30	左	0	8	2	9	0	右减	0.84	0.89	0.79	0.54	0.52	0.64	20	10	15	15	10	30	15	45	50	60	55	70	65	75	18	63	平坦，右
2022.02.07	滕拥护	男	66	81427253	突聋，左		右	右	0	6	0	6	左减	0.43	0.69	0.42	1	0.85	0.75	85	95	105	105	85	110	105*	20	25	25	35	30	50	55	101	35	全聋，左
2023.06.14	韩彦祥	男	73	1802483024	突聋，左	60	右	右	1	4	1	3	双减	0.45	0.39	0.41	0.98	0.47	0.8	90	110	120	120	120	120	110	25	20	30	30	40	60	65	120	40	全聋，左
2023.02.06	党孝文	男	62	1802636323	突聋，右	36	左	左	12	2	14	1	右减	0.96	0.8	0.8	0.7	0.74	0.7	25	25	20	20	20	75	90	85*	100*	115*	120*	120*	120*	105*	34	119	全聋，右				右	左
2023.03.08	冯宏	男	38	96406584	突聋，右	30	左	左	16	1	30	2	右减	1	0.96	0.84	0.53	0.96	0.75	10	10	10	15	15	15	15	60	55	45	55	70	55	50	14	57	平坦，右			轻度	1	2	3
2023.07.28	白小菊	女	61	60999593	右耳听力下降半年		左	左	8	9	12	15	对称	0.9	0.75	0.72	0.77	0.71	0.71	25	15	20	25	25	15	20	50	50	80	75	80	80	95	21	71	平坦，右			中度	5	3	8
2023.06.01	拓蕾蕾	女	39	1802927606	右耳听力下降1年		左	左	13	12	15	10	对称	0.98	0.88	0.92	0.93	0.81	0.94	10	10	10	15	30	50	35	60	60	60	45	40	55	45	26	50	平坦，右			重度	12	9	21
2023.04.12	陶菊绒	女	53	1802801588	突聋，左	90	右	右	1	15	1	9	左减	0.65	0.78	0.82	1	0.89	1	95*	110*	120*	115	120	120	110*	15	15	20	20	15	15	5	119	18	全聋，左			极重度	19	20	39
2023.06.14	贺家斌	男	67	130316021	左耳听力下降1年		右	右	5	12	5	8	左减	0.65	0.82	0.83	0.82	0.85	0.86	50	55	65	65	70	90	110*	15	15	10	20	15	15	15	15	73	平坦，右
2023.03.20	王玉风	女	69	98303790	突聋，右	30	左	左	9	6	15	4	右减	0.92	0.52	0.75	0.46	0.4	0.79	20	20	15	15	10	25	20	90*	100	105	115	120*	120*	110*	16	>120	全聋，右
2023.05.22	安小青	女	63	97880305	听力减退，右	90	左	左	12	3	7	4	右减	0.87	0.93	0.8	0.73	0.65	0.85	20	15	20	15	25	25	40	90	95	105	100	90	90	95	21	95	全聋，右
2023.10.25	杨保社	男	51	1803293319	听力减退，右	10月	左	0	8	1	9	1	右减	0.98	0.79	0.89	0.67	0.41	0.82	20	15	15	10	15	35	60	35	30	35	45	50	50	65	45	19	平坦，右
2023.06.02	周洁	女	54	96578454	突聋，右	90	0右侧振动下跳	0	12	3	15	2	右减	0.95	0.82	0.75	0.78	0.54	0.78	35	20	25	30	25	25	35	55	65	70	60	80	75	110*	26	71	高频，右
2023.02.27	马胜利	男	61	1802642124	突聋，左	30	右	右	0	25	0	27	左减	0.62	0.72	0.53	0.96	0.65	1	65	70	75	80	120*	120*	110*	10	10	20	20	30	65	55	>120	34	全聋，左
2022.09.23	余博武	男	45	96424143	突聋，左	22	右	右	2	15	2	11	左减	0.7	0.85	0.28	1	0.64	0.72		75	90	95	105	105	95		20	20	20	20	15	20	96	20	全聋，左
2022.12.01	吴秀兰	女	63	94462175	突聋，左		右	右	0	6	0	6	左减	0.66	0.74	0.48	1	0.65	0.83	85*	105*	115	120	120*	120*	105*	35	35	35	35	35	60	70	120	15	全聋，左
2023.03.27	杨林	男	48	J174042501	突聋，左	20	右	0	0	3	0	7	左减	0.35	0.93	0.45	0.91	0.61	0.94	50	50	55	65	65	60	65	25	20	20	15	15	20	15	61	18	平坦，左
2023.05.31	赵生菊	女	34	1802935362	突聋，左	30	右	右-左	0	8	2	6	左减	0.51	0.74	0.61	0.94	0.75	0.98	25	25	20	25	40	95	90	25	25	25	10	10	15	15	45	15	高频，左
2023.12.25	方胜利	男	55	1803426848	突聋，左	60	右	无	2	6	0	17	左减	0.67	0.7	0.56	1.08	0.58	0.91	10	10	40	75	85	90	70	10	10	15	45	70	70	50	73	36	高频，左
2023.06.6	程海鹰	女	55	1802943089	突聋，左	90	右	右	3	10	2	8	左减	0.69	0.85	0.53	1	0.82	0.92	65	85	120	120	120	120	110	15	20	20	15	25	15	30	>120	19	全聋，左
2023.04.24	明忠俊	男	50	1802820251	左耳听力下降2年		右	右-左	0	0	0	2	双减	0.51	0.7	0.64	0.87	0.77	0.9	85*	100*	115*	120*	120*	120*	105*	25	25	25	25	20	40	80	>120	28	全聋，左
2023.01.31	完巧兰	女	42	1802620287	突聋，左	30	右	右	0	11	0	9	左减	0.35	0.73	0.57	1	0.68	0.96	85*	100*	115*	120*	120*	120*	105*	20	15	15	10	10	25	30	>120	15	全聋，左
2023.03.30	赵永刚	男	43	1802781441	突聋，左	180	0	0	0	4	0	5	双减	1	1	0.57	1	0.94	1	85	100	100	95	110	115	105*	35	25	20	15	10	10	65	105	14	全聋，左
2022.07.13	罗延飞	男	44	1802329913	突聋，左	6	0	右	6	7	4	5	左减	0.91	0.9	0.48	0.99	0.72	0.93	80*	105	110	110	95	100	105	15	5	10	10	20	35	20	104	19	全聋，左
2023.03.03	李欣	女	52	1802706971	突聋，左	30	0	0	10	10	12	16	对称	1	0.88	0.5	1	0.76	0.76	80	90	115	115	115	115	110	20	20	20	15	20	15	35	115	18	全聋，左
2023.03.28	尚瑞娥	女	61	92962229	突聋，左	数月	右	右	7	9	12	11	对称	1	1	0.89	1	1	1	65	75	80	75	70	80	80	25	20	15	15	30	45	60	76	26	平坦，左
2023.03.07	薛金同	男	49	1802548765	突聋，左	60	0	0	0	11	4	10	左减	1	0.84	0.6	1	0.87	1	15	15	65	65	70	75	75	10	10	10	15	10	10	20	69	12	高频，左
2022.12.02	魏振文	女	74	93885526	突聋，左	180	0	0	4	5	4	6	双减	1	0.84	0.59	1	0.73	0.86	85	100	105	110	90	100	105*	35	35	40	45	35	40	55	101	40	全聋，左
2023.06.02	徐金秀	女	50	1802933859	突聋，右	7	右侧振动左向，左侧振动无	左	8	8	6	8	对称	0.97	0.81	0.75	0.85	0.65	0.79	20	20	25	25	25	20	10	85*	100*	105*	120*	120*	120*	105*	24	>120	全聋，右
2022.11.12	王锦江	男	52	1802481654	突聋，右	60	右侧振动左向	0	13	8	48	33	右减	0.97	0.86	0.96	1	0.47	1	10	10	10	10	15	25	20	90*	110*	120*	120*	120*	120*	110*	12	120	全聋，右
2022.08.11	赵霞飞	女	31	1802403508	突聋，右	17	0	0	17	0	12	6	右减	1.07	1.1	0.76	1	0.59	0.88	15	10	5	5	0	0	15	55	65	70	75	75	80	95	3	73	平坦，右
2023.01.30	万朋飞	女	27	1802636387	突聋，右	4	0	左	15	10	16	8	右减	1	0.83	0.73	1	0.41	0.78	15	20	25	20	20	15	15	90	95	105	115	120*	120*	110*	20	115	全聋，右
2022.05.05	赫芳琴	女	51	1802177464	右耳听力下降1年		左；右侧振动微弱	0	10	4	16	4	右减	1	0.89	0.83	1	0.69	0.85	10	10	10	15	15	10	10	45	55	60	60	60	70	85	13	63	平坦，右
2022.09.26	杨佳树	男	19	80042457	右耳听力下降5年		左	左	27	0	40	0	右减	0.98	1	0.76	0.75	1.08	0.58	20	30	35	40	40	20	10	85*	100*	115*	120*	120*	120*	105*	35	>120	全聋，右
2023.12.28	李肖连	女	57	1803436768	左耳听力下降1年		右	右-左	2	8	2	6	左减	0.63	0.69	0.72	0.99	0.75	0.86	85*	100*	115*	120*	120*	120*	105*	10	10	10	15	15	10	10	84	24	全聋，左
2023.01.28	杜国栋	男	38	1802617140	突聋，右	14	0	0	0	2	0	3	双减	0.88	0.84	0.61	1	0.65	0.94	15	10	15	20	15	15	20	75	80	85	85	75	75	80	16	80	平坦，右
2022.05.05	张红	女	61	1802132949	突聋，左	50	0	下跳	4	9	4	17	左减	1	0.79	0.62	1	0.63	1	65	65	70	90	75	80	60	15	15	15	10	10	20	15	79	14	平坦，左
2022.05.07	屈淑玲	女	52	1802183617	突聋，右	30	0	0	4	0	5	2	双减	0.94	1	0.46	1	0.56	0.9	10	10	10	15	15	10	10	45	55	65	60	65	70	85	13	65	平坦，右
2022.05.05	连凤群	女	44	1802179436	突聋，左	20	0	0	9	12	5	15	左减	0.85	1	0.89	1	1	1	30	35	40	55	75	85	80	25	25	20	15	10	15	10	64	15	高频，左
2022.10.10	李海燕	女	44	1802490224	突聋，左	60	0	0	9	7	9	14	对称	1	1	0.8	1	0.91	1	40	40	30	40	35	45	60	25	20	15	20	30	40	60	38	26	平坦，左
2022.12.02	赵长生	男	38	W183120807	突聋，右	90	0	左	1	1	13	2	右减	1	1	0.97	1	0.97	1	10	15	15	10	5	5	35	40	50	60	75	80	75	80	7	73	平坦，右
2022.07.15	张雅楠	女	27	1802334352	突聋，右	8	0	0	14	23	21	12	对称	1	0.95	0.87	1	0.9	0.95	25	20	10	10	5	15	10	85	90	90	80	70	65	70	10	76	平坦，右
2022.07.25	魏红亮	男	51	1802327909	突聋，右	30	0	0	7	7	40	3	右减	1	1.01	0.9	1	1	0.87	25	25	25	20	25	55	40	55	55	50	35	30	70	50	31	46	平坦，右
2022.07.26	訾小刚	男	37	1802358694	突聋，右	2	左	0	4	3	18	0	右减	0.97	0.98	1	1	1	0.91	25	20	25	15	10	20	20	85	90	95	85	95	80	85	18	89	全聋，右
2022.07.29	白银	女	57	96503677	突聋，左	90	0	0	4	0	4	0	双减	1	1	0.72	1	0.84	0.96		60	75	75	90	100	90	10	25	25	35	30	45	35	80	30	平坦，左
2022.08.08	陈苗	女	28	1802381591	突聋，左	30	0	0	3	9	4	17	左减	1	1	0.81	1	0.88	0.99	85	90	90	90	90	85	95	15	15	10	10	10	5	5	89	9	平坦，左
2022.08.05	容金兰	女	62	1802379699	突聋，右		左	0	10	4	28	6	右减	1	1	0.81	1	0.7	0.85	25	25	25	20	20	20	45	65	80	100	110	100	85	95	21	99	全聋，右
2022.08.12	肖旭	女	28	1802393101	突聋，右	90	0	0	10	11	12	10	对称	1	0.83	0.99	1	0.83	1	10	15	20	15	15	15	20	85	100	90	95	85	85	75	16	89	全聋，右
2023.01.29	陈兴明	男	55	1802617539	突聋，右	12	左	左	23	6	30	21	右减	1	1	1	1	0.86	1	5	5	10	10	15	25	30	90	95	100	100	115	120*	110*	15	109	全聋，右
2023.03.23	雷亚利	女	54	1802774867	突聋，右	10	0	左	7	11	12	11	对称	0.95	0.71	0.84	0.99	0.76	0.92	20	20	25	15	20	30	30	90*	110*	120	110	110	115	110*	23	114	全聋，右
2023.03.02	郭守满	男	54	1802711352	突聋，左	60	右	右	10	4	5	8	对称	1	1	0.76	1	0.86	0.78	55	70	70	60	40	45	55	30	20	10	15	20	20	25	54	16	平坦，左
2023.03.17	梁玉平	女	59	97435324	突聋，左	1	0	0	8	6	8	8	对称	1	0.91	0.85	1	0.88	0.89	35	30	55	105	100	95	85	20	15	20	20	25	15	85	89	20	高频，左
2022.12.02	吴芳	女	54	1802549526	突聋，右	2	0	左	24	30	45	41	对称	1	0.83	1	1	0.79	0.84	10	5	5	15	20	25	30	30	30	80	90	105	95	110*	17	93	高频，右
2022.12.26	王民元	女	40	1800058516	突聋，左	180	0	右	0	5	1	5	双减	1	0.98	1	1	0.94	0.98	90*	110*	115	115	120	120*	110*	40	40	30	40	45	55	60	118	43	全聋，左
2023.03.27	刘静	女	48	81412757	突聋，左	7	0	0	6	12	5	10	左减	0.88	0.72	0.84	1	0.82	0.82	75	80	95	95	90	90	105	15	10	10	15	15	15	15	93	14	全聋，左
2023.03.23	雷会琴	女	45	99556631	突聋，左	180	0	0	4	11	3	14	左减	1	0.92	0.75	1	0.88	1	60	60	55	55	70	85	80	25	25	25	20	15	10	35	66	18	平坦，左
2022.11.11	张丽娜	女	32	1802527143	突聋，右	10	0	0	10	20	20	12	对称	1	1	1	1	1	1	15	10	10	10	10	5	5	70	80	85	85	75	75	100	9	80	平坦，右
2022.09.19	李娟	女	14	1802458159	突聋，左	7	0	0	14	7	6	28	左减	0.91	0.87	0.85	1	0.78	1.1	65	70	85	80	85	85	95	10	10	10	5	5	15	5	84	9	全聋，左
2023.10.18	林中琼	女	54	97767595	突聋，右	15	右	右	6	15	9	9	对称	1	1	1	1	1	1	15	15	20	15	15	40	30	90*	110*	120*	120*	120*	120*	110*	23	>120	全聋，右
2023.10.20	李艳红	女	44	1803264319	突聋，右	数月	0	左	10	6	30	5	右减	1	1	1	1	1	1	10	15	15	20	20	20	25	55	60	60	60	35	35	45	19	48	低频，右
2023.05.04	闫风齐	男	43	1802841202	突聋，左	20	0	0	8	13	13	15	对称	1	1	1	1	1	1	60	60	55	55	55	55	80	10	10	10	15	15	10	10	55	29	平坦，左
2023.12.08	田小惠	女	55	1803391528	突聋，左	60	右	右-左	0	7	0	12	左减	0.6	0.92	0.56	1	0.77	0.95	60	60	75	80	80	85	80	10	10	10	15	15	10	10	80	15	平坦，左
2023.12.08	秦小明	女	64	1803400954	突聋，右	14	0	/	11	3	7	4	右减	1	1	1	1	1	1	10	10	10	15	15	10	10	90*	110*	120*	120*	120*	120*	110*	18	>120	全聋，右
2022.03.30	杜夕华	男	58	1802131745	突聋，左		右		2	12	1	8	左减	1	0.94	1	1	0.89	1	90*	110*	120*	120*	120*	120*	110*	10	10	10	15	15	10	10	>120	13	全聋，左
2023.04.14	苏燕琼	女	39	1802812416	突聋，左	15	0	0	4	10	4	7	对称	1.03	0.93	0.81	1	0.91	0.82	75	75	70	65	50	50	65	25	25	25	25	15	15	15	20	59	平坦，左

## Sheet: control group
日期	姓名	性别	年龄	VIN	HSN	LC	RC	LW	RW	双温	LH	LA	LP	RH	RP	RA	125	250	500	1k	2k	4k	8k	125	250	500	1k	2k	4k	8k
2022.08.10	袁录生	男	68	0	0	15	9	4	12	对称	1	0.89	1	1	0.92	1	20	15	15	25	25	35	40	15	15	10	10	15	25	45
2022.04.29	雷啸宇	男	27	0	0	6	8	6	12	对称	0.94	0.82	1	1	0.96	1	10	5	10	15	10	20	10	10	10	10	15	10	15	20
2022.04.28	荆倩	女	36	0	0	8	10	8	9	对称	1	1	1	1	1	0.99	15	10	10	10	10	15	15	15	15	10	10	15	20	45
2022.07.19	张佩杰	男	26	0	0	15	27	12	16	对称	1	1	1	1	1	1	10	5	10	10	5	5	5	5	5	10	10	5	5	0
2022.07.18	丁转玲	女	37	0	0	13	7	9	9	对称	1	0.84	1	1	0.96	1	25	25	25	25	15	10	10	15	20	15	15	5	10	10
2022.07.13	靳玉峰	男	48	0	0	6	6	6	6	对称	0.97	1.04	0.83	0.98	1.03	0.77	25	25	25	25	15	10	10	15	20	15	15	5	10	10
2022.07.26	訾小刚	男	37	0	0	4	3	18	15	对称	0.97	0.98	1	1	1	0.91	25	20	25	15	10	20	20	85	90	95	85	95	80	85
2022.07.22	李耀禄	男	59	0	0	5	4	10	11	对称	0.9	0.96	0.97	0.93	1.03	1.02	25	25	25	25	15	10	10	25	25	25	25	25	25	25
2022.08.12	刘卡	男	51	0	0	8	9	4	16	对称	0.99	1.06	0.91	1	0.95	1	25	25	25	25	25	45	55	25	25	20	25	25	25	20
2023.03.03	朱素娥	女	45	0	0	25	27	45	51	对称	1	0.77	0.79	1	0.88	0.85	25	25	25	25	15	10	10	20	15	25	25	30	20	20
2023.02.24	郭香娥	女	64	0	0	12	15	28	14	对称	0.93	0.89	0.85	0.93	0.79	1	15	15	10	10	10	45	35	80	15	25	20	30	20	20
2023.02.02	米荣	男	70	0	0	10	7	26	15	对称	0.91	1	0.75	0.96	0.93	1	15	10	10	10	10	25	30	45	15	20	20	30	20	20
2023.03.27	程金芳	女	60	0	0	16	24	28	30	对称	1	0.88	0.91	1	0.83	1	10	10	10	10	5	5	5	20	15	15	20	25	35	35
2023.03.23	陈菊英	女	60	0	0	11	15	20	15	对称	0.96	1	1	0.97	1	1	20	20	25	25	25	30	35	25	15	25	25	25	20	20
2023.03.08	朱瑞霞	女	45	0	0	9	6	46	40	对称	1	1	0.94	1	1	0.94	15	10	15	20	35	35	65	35	20	15	20	30	30	50
2022.09.21	郝向阳	男	44	0	0	7	9	18	23	对称	0.94	0.96	0.87	1	0.88	0.92	15	15	20	15	10	10	75	15	10	15	15	20	25	65
2022.12.26	吕红玲	女	51	0	0	41	35	15	13	对称	1	0.89	0.87	1	0.87	0.85	20	20	15	20	15	15	15	55	10	20	30	30	20	20
2023.03.29	谢二树	男	68	0	0	15	9	10	13	对称	1	0.94	0.88	1	0.87	1	25	25	25	25	25	20	30	70	10	20	20	25	20	20
2023.05.03	李豫成	男	67	0	0	10	16	23	15	对称	1	0.97	1	1	0.93	1	20	20	20	20	15	10	10	10	10	20	10	10	5	5
2023.04.12	范秀忠	男	48	0	0	15	15	14	12	对称	1	1	1	1	1	1	10	10	10	15	20	10	10	20	15	15	20	15	25	30
